# Supplementary material for: Auricular Acupuncture for Preoperative Anxiety—Protocol of Systematic Review and Meta-Analysis of Randomized Controlled Trials
Source: Medicines (Basel). 2020 Nov 26;7(12):73. doi: 10.3390/medicines7120073 (PMC7768405; doi:10.3390/medicines7120073)
Supplement: Supplementary file 1 [file medicines-07-00073-s001.zip]

Archive with 1 entries (1 files):
- medicines-1003128-supplementary.xlsx
