# Supplementary material for: Auricular Acupuncture for Preoperative Anxiety—Protocol of Systematic Review and Meta-Analysis of Randomized Controlled Trials
Source: Medicines (Basel). 2020 Nov 26;7(12):73. doi: 10.3390/medicines7120073 (PMC7768405; doi:10.3390/medicines7120073)
Supplement: Supplementary file 1 [file medicines-07-00073-s001.zip › medicines-1003128-supplementary.xlsx]

## Sheet: Sheet1
PRISMA-P (Preferred Reporting Items for Systematic review and Meta-Analysis Protocols) 2015 checklist: recommended items to address in a systematic review protocol*
Section and topic	Item No	Checklist item	Page No
ADMINISTRATIVE INFORMATION
Title:		Auricular acupuncture for preoperative anxiety - protocol of systematic review and meta-analysis of randomized controlled trials
Identification	1a	This is a protocol of a systematic review	Page 1
Update	1b	There is no previous review on this topic	1, 6
Registration	2	PROSPERO ID CRD42020184795	1
Authors:
Contact	3a	Joanna Dietzel, Institute for Social Medicine, Epidemiology and Health Economics, Charité University Medicine, Berlin, Germany; Joanna.dietzel@charite.de	1
		Mike Cummings, British Medical Acupuncture Society, UK; Mike.Cummings@btinternet.com
		Kevin Hua, Institute for Social Medicine, Epidemiology and Health Economics, Charité University Medicine, Berlin, Germany;
		Klaus Hahnenkamp, Department for Anesthesiology, University Medicine of Greifswald, Germany; klaus.hahnenkamp@med-uni.greifswald.de
		Benno Brinkhaus, Institute for Social Medicine, Epidemiology and Health Economics, Charité University Medicine, Berlin, Germany; Benno.Brinkhaus@charite.de
		Corresponding author: Dr. Taras Usichenko, Dept. of Anesthesiology, University Medicine of Greifswald, Germany, taras.usichenko@med.uni-greifswald.de
Contributions	3b	Data collection: Joanna Dietzel, Kevin Hua, Taras Usichenko	7
		Formal analysis: Mike Cummings
		Supervision: Mike Cummings, Klaus Hahnenkamp
		Writing – original draft: Joanna Dietzel, Taras Usichenko, Benno Brinkhaus
		Writing – review & editing: Joanna Dietzel, Taras Usichenko, Mike Cummings
Amendments	4	Not applicable
Support:
Sources	5a	The research received no external funding	7
Sponsor	5b	No external funding
Role of sponsor or funder	5c	No external funding
INTRODUCTION
Rationale	6	Preoperative anxiety causes a profound psychological and physiological reactions, that may lead to a worse postoperative recovery, higher intensity of acute and persistent postsurgical pain and impaired quality of life in the postoperative period. Previous randomized controlled trials (RCTs) suggest that auricular acupuncture (AA) is safe and effective in treatment of preoperative anxiety; a syst…	1,2, 7
Objectives	7	Types of participants	2
		No restrictions on study populations will be made, as long as they are described as patients, undergoing surgical procedures, including all medical interventions requiring intra-procedural sedation or analgesia. There will be no restrictions regarding the age, gender or ethnicity of participants.
		Types of interventions/comparators
		This review will include all studies, where auricular stimulation or related interventions (auricular acupuncture, auricular acupressure, auricular electroacupuncture, etc.) applied alone or in addition to routine care will be compared with a variety of control conditions, such as: sham acupuncture, acupressure, placebo, routine care, various cognitive-behavioral therapies (CBTs) such as relaxati…
		Types of outcome measures
		Primary outcomes
		The primary outcome for this review will be an intensity of preoperative anxiety, measured using patient-reported psychophysical anxiety scales, such as the State Trait Anxiety Inventory (STAI), Anxiety Visual Analogue Scale-100 (VAS-100), the Amsterdam Preoperative Anxiety and Information Scale (APAIS), Self-Rating Anxiety Scale (SAS), extensively described elsewhere (23).
		Secondary outcomes
		Secondary outcomes will include physiological parameters describing the response of the autonomic nervous system (e.g. heart rate, blood pressure, respiratory rate, sweating reaction); the preoperative requirement of anxiolytic medication; the intraoperative requirement of anaesthetic and analgesic medication; the intensity of postoperative pain; the postoperative requirement for analgesic medica…
		Safety of intervention.
		Adverse event and serious adverse events reporting will be analysed, including events such as pain, inflammation and infection at the sites of auricular stimulation, and vasovagal reactions during the auricular interventions.
METHODS
Eligibility criteria	8	Only randomized controlled trials (RCTs) in European languages will be included. Results from quasi RCT will be discussed if little evidence is available, but they will not be part of the analysis.	2
		Types of participants
		No restrictions on study populations will be made, as long as they are described as patients, undergoing surgical procedures, including all medical interventions requiring intra-procedural sedation or analgesia. There will be no restrictions regarding the age, gender or ethnicity of participants.
		Types of interventions/comparators
		This review will include all studies, where auricular stimulation or related interventions (auricular acupuncture, auricular acupressure, auricular electroacupuncture, etc.) applied alone or in addition to routine care will be compared with a variety of control conditions, such as: sham acupuncture, acupressure, placebo, routine care, various cognitive-behavioral therapies (CBTs) such as relaxati…
		Types of outcome measures
		Primary outcomes
		The primary outcome for this review will be an intensity of preoperative anxiety, measured using patient-reported psychophysical anxiety scales, such as the State Trait Anxiety Inventory (STAI), Anxiety Visual Analogue Scale-100 (VAS-100), the Amsterdam Preoperative Anxiety and Information Scale (APAIS), Self-Rating Anxiety Scale (SAS), extensively described elsewhere (23).
		Secondary outcomes
		Secondary outcomes will include physiological parameters describing the response of the autonomic nervous system (e.g. heart rate, blood pressure, respiratory rate, sweating reaction); the preoperative requirement of anxiolytic medication; the intraoperative requirement of anaesthetic and analgesic medication; the intensity of postoperative pain; the postoperative requirement for analgesic medica…
		Safety of intervention.
		Adverse event and serious adverse events reporting will be analysed, including events such as pain, inflammation and infection at the sites of auricular stimulation, and vasovagal reactions during the auricular interventions.
Information sources	9	The search will be done across the following electronic databases and registers, from their inception till June 2020: MEDLINE (PubMed), EMBASE, Cochrane Central Register of Controlled Trials (CENTRAL), ISI Web of Science, Scopus Database, Google search.	3
Search strategy	10	Table 1. Search strategy used in MEDLINE database	Table 1, Table 2
		N Search item [title/ abstract]
		1 Randomized controlled trial
		2 Controlled clinical trial
		3 Randomized
		4 Randomly
		5 Trial
		6 OR #1-6
		7 Anxiety
		8 Fear
		9 Preoperative
		11 Surgical
		12 Intervention
		14 Anesthesia
		15 OR #7-14
		16 Auricular acupuncture
		17 Auricular
		18 Ear
		19 Acupressure
		20 Electro-acupuncture
		21 OR #16-20
		This search strategy will be modified as required for other electronic databases.
Study records:
Data management	11a	A new database for each of the two researchers will be set up to organize the data of the literature search.	4, Table 2
Selection process	11b	Two researchers will screen the titles and abstracts of articles found in the search, and discard trials that are not eligible. They will assess independently whether the trials meet the inclusion criteria, with disagreements to be resolved by discussion with the third author. When articles contain insufficient information to make a decision about eligibility, one of the researchers will attempt …
Data collection process	11c	Following the selection for inclusion, two researchers will independently extract data according to the standardized form designed by the review group. A third researcher will check for accuracy and enter data into Review Manager software (RevMan 5.3. 2011).
Data items	12	For variables for which data will be sought please see our PICO items. Funding sources will be registered.
Outcomes and prioritization	13	Primary outcomes	Table 2
		State Trait Anxiety Inventory (STAI)
		Anxiety Visual Analogue Scale-100 (VAS-100)
		Amsterdam Preoperative Anxiety and Information Scale (APAIS)
		Self-Rating Anxiety Scale (SAS)
		Secondary outcomes
		physiological parameters describing the response of the autonomic nervous system
		heart rate
		blood pressure
		respiratory rate
		sweating reaction
		preoperative requirement of anxiolytic medication
		intraoperative requirement of anaesthetic and analgesic medication
		the intensity of postoperative pain; the postoperative requirement for analgesic medication and patient satisfaction with the treatment of preoperative anxiety.
		List and define all outcomes for which data will be sought, including prioritization of main and additional outcomes, with rationale
Risk of bias in individual studies	14	Assessment of risk of bias in included studies	5
		Two researchers will assess all included trials for risk of bias, blind to each other's assessments. Random sequence generation, allocation concealment, blinding of participants and personnel, incomplete outcome data, selective reporting and other potential sources of bias will be evaluated regarding low, high and unclear risk of bias according to Cochrane Collaboration assessment tool. Any disag…
		Measures of treatment effects
		Since all outcome measures of this review represent continuous data, they will be presented as mean differences with 95% confidence intervals (CI), or as standardized mean differences (SMD).
		Dealing with missing data.
		All outcomes will be analyzed on an intention-to-treat basis. Corresponding authors from the trials with incomplete or insufficient data will be contacted to complete the data. Trials with greater than 20% of missing data will be excluded from the analysis.
		Assessment of heterogeneity
		Statistical heterogeneity will be assessed in each meta-analysis using the T2, I2 and Chi2 statistics calculated by RevMan software. Heterogeneity will be regarded as substantial if T2 is greater than zero and either I2 is greater than 50% or there is a low P value (less than 0.10) in the Chi2 test for heterogeneity.
		Assessment of reporting biases
		If meta-analysis includes more than 10 investigations, reporting biases will be studied using a funnel plot with asymmetry testing.
		Statistical analysis will be carried out using the RevMan software. Fixed-effect meta-analysis for combining data including primary outcome (anxiety scales) will be performed to estimate the treatment effect using SMD and 95% CI. In case of substantial clinical or statistical heterogeneity, a random-effects (RE) meta-analysis will be done to yield an overall summary. If RE analyses will be necess…
Data synthesis	15a	Since all outcome measures of this review represent continuous data, they will be presented as mean differences with 95% confidence intervals (CI), or as standardized mean differences (SMD).	6
	15b	Statistical heterogeneity will be assessed in each meta-analysis using the T2, I2 and Chi2 statistics calculated by RevMan software. Heterogeneity will be regarded as substantial if T2 is greater than zero and either I2 is greater than 50% or there is a low P value (less than 0.10) in the Chi2 test for heterogeneity.
	15c	Subgroup analysis and investigation of heterogeneity
		To assess potential heterogeneity, subgroup analyses will be performed including following comparisons: adult versus pediatric patients; female versus male patients; emergency surgery versus elective surgery; inpatient versus outpatient surgery. Differences between subgroups will be assessed by interaction tests for fixed-effect inverse variance meta-analyses. For fixed-effect meta-analyses and R…
		Sensitivity analysis
		Where subgroup analysis fails to explain the heterogeneity, data analysis using the RE model will be used. A priori, sensitivity analyses on results will be done to look at the possible contribution of differences in methodological quality, comparing trials with a low risk of bias to all trials.
	15d	In case of substantial clinical or statistical heterogeneity, a random-effects (RE) meta-analysis will be done to yield an overall summary. If RE analyses will be necessary, their results will be presented as the average treatment effect with its 95% confidence interval, and the estimates of T2 and I2.
Meta-bias(es)	16	If the meta-analysis includes more than 10 investigations, reporting biases will be studied using a funnel plot with asymmetry testing.	5,6
Confidence in cumulative evidence	17	The quality of outcome evidence will be summarized using the Grading of Recommendations Assessment, Development and Evaluation (GRADE) approach. Each grade of evidence will be rated as: high, moderate, low or very low.	6
* It is strongly recommended that this checklist be read in conjunction with the PRISMA-P Explanation and Elaboration (cite when available) for important clarification on the items. Amendments to a review protocol should be tracked and dated. The copyright for PRISMA-P (including checklist) is held by the PRISMA-P Group and is distributed under a Creative Commons Attribution Licence 4.0.
From: Shamseer L, Moher D, Clarke M, Ghersi D, Liberati A, Petticrew M, Shekelle P, Stewart L, PRISMA-P Group. Preferred reporting items for systematic review and meta-analysis protocols (PRISMA-P) 2015: elaboration and explanation. BMJ. 2015 Jan 2;349(jan02 1):g7647.
